# Supplementary material for: European and American Strains of Porcine Parainfluenza Virus 1 (PPIV-1) Belong to Two Distinct Genetic Lineages
Source: Pathogens. 2022 Mar 20;11(3):375. doi: 10.3390/pathogens11030375 (PMC8948755; doi:10.3390/pathogens11030375)
Supplement: Supplementary file 1 [file pathogens-11-00375-s001.zip]

Archive with 1 entries (1 files):
- pathogens-1622828-supplementary.pdf
